# Supplementary material for: In Vitro Antioxidant Activity of Liposomal Formulations of Sea Buckthorn and Grape Pomace
Source: Foods. 2024 Aug 7;13(16):2478. doi: 10.3390/foods13162478 (PMC11354042; doi:10.3390/foods13162478)
Supplement: Supplementary file 1 [file foods-13-02478-s001.zip]

Archive with 3 entries (3 files):
- Figure S1. The grape phenolic chromatogram for 280 nm.pdf
- Figure S2. The grape phenolic chromatogram for 340 nm.pdf
- Figure S3. The grape phenolic chromatogram for 520 nm.pdf
